# Supplementary material for: Membrane-Disruptive Effects of Fatty Acid and Monoglyceride Mitigants on E. coli Bacteria-Derived Tethered Lipid Bilayers
Source: Molecules. 2024 Jan 1;29(1):237. doi: 10.3390/molecules29010237 (PMC10780109; doi:10.3390/molecules29010237)
Supplement: Supplementary file 1 [file molecules-29-00237-s001.zip]

Archive with 1 entries (1 files):
- molecules-2796113-supplementary.pdf
